# Supplementary material for: Inhibition of Antiestrogen-Promoted Pro-Survival Autophagy and Tamoxifen Resistance in Breast Cancer through Vitamin D Receptor
Source: Nutrients. 2021 May 19;13(5):1715. doi: 10.3390/nu13051715 (PMC8159129; doi:10.3390/nu13051715)
Supplement: Supplementary file 1 [file nutrients-13-01715-s001.zip]

Archive with 1 entries (1 files):
- nutrients-1196445-supplementary.pdf
